# Supplementary material for: Correction: Characteristics of bone turnover in the long bone metaphysis fractured patients with normal or low Bone Mineral Density (BMD)
Source: PLoS One. 2022 Jun 13;17(6):e0270079. doi: 10.1371/journal.pone.0270079 (PMC9191733; doi:10.1371/journal.pone.0270079)
Supplement: S1 File — (XLS) [file pone.0270079.s001.xls]

## Sheet: TRAP5b
	Osteoporose	ID	1	2	3	4
1	n	A	5.29	5.55	5.52	5.58
5	n	B	5.3	6.12	5.64	5.78
9	n	C	4.27	5.12	4.08	4.12
13	n	D	4.24	5.1	5.12	5.3
16	n	E	5.53	6.12	6.4	6.2
20	n	F	4.6	5.2	5.24	5.3
24	n	G	4.7	5.12	6.1	6
28	n	H	4.8	5.12	5	5.2
31	n	I	5.1	6.23	5.6	5.3
35	n	J	5.2	6.1	5.9	6
39	n	K	5.6	4.5	5	5.1
43	n	L	4.1	6.67	6.7	6
46	n	M	4.7	6.1	6	6.1
49	n	N	4	5.2	5.7	6
53	n	O	5	6.1	6.34	5.8
	Osteoporose	ID	1	2	3	4
2	j	P	4.3	4.42	4.34	4.08
3	j	Q	2.31	3.25	3.13	3.21
4	j	R	3.13	4.15	4.98	5.41
6	j	S	2.79	2.74	2.98	2.88
7	j	T	3.74	3.55	4.43	4.99
8	j	U	1.54	1.59	2.01	2.17
10	j	V	2.47	3.26	3.55	3.72
12	j	W	4.11	4.63	3.69	2
14	j	X	3.24	3.24	2.76	2.81
15	j	Y	1.96	2.53	4.9	4.88
17	j	Z	4.23	3.98	4.06	3.58

## Sheet: b-CTX
	Osteoporose	ID	1	2	3	4
1	n	A	0.55	0.42	0.43	0.53
5	n	B	0.44	0.3	0.4	0.36
9	n	C	0.46	0.82	1.18	1.25
13	n	D	0.14	0.19	0.31	0.3
16	n	E	0.17	0.21	0.27	0.28
20	n	F	0.59	0.47	0.5	0.66
24	n	G	0.66	0.45	0.7	0.44
28	n	H	0.45	0.36	0.74	0.55
31	n	I	0.28	0.31	0.36	0.61
35	n	J	0.49	0.57	0.56	0.54
39	n	K	0.71	0.96	0.78	0.81
43	n	L	0.57	0.75	0.73	0.76
46	n	M	0.27	0.71	0.81	1.01
49	n	N	0.33	0.47	0.46	0.55
53	n	O	0.56	0.59	0.67	0.57
	Osteoporose	ID	1	2	3	4
2	j	P	0.57	0.46	0.84	0.81
3	j	Q	0.25	0.23	0.22	0.22
4	j	R	0.48	0.37	0.54	0.33
6	j	S	0.39	0.22	0.29	0.18
7	j	T	0.35	0.12	0.26	0.44
8	j	U	0.32	0.22	0.24	0.32
10	j	V	0.52	0.22	0.29	0.44
12	j	W	0.87	0.63	0.32	0.47
14	j	X	0.47	0.47	0.18	0.08
15	j	Y	0.61	0.38	0.69	0.49
17	j	Z	0.51	0.21	0.2	0.19

## Sheet: TGFb1
	Osteoporose	ID	1	2	3	4
1	n	A	61340	56400	52020	56260
5	n	B	41320	77340	50100	47600
9	n	C	43520	55240	53960	56800
13	n	D	57200	72480	51680	61280
16	n	E	53480	51520	48600	49040
20	n	F	55080	75080	56280	51320
24	n	G	50040	64800	87840	69560
28	n	H	40040	56800	47280	38600
31	n	I	57720	54120	57400	68520
35	n	J	39000	104280	63780	65340
39	n	K	30760	38780	32340	27760
43	n	L	37088	51234	56133	55248
46	n	M	23750	35380	34076	36560
49	n	N	27890	28435	27451	30462
53	n	O	32156	29547	38323.8	35432
	Osteoporose	ID	1	2	3	4
2	j	P	61340	56400	52020	56260
3	j	Q	41320	77340	50100	47600
4	j	R	43520	55240	53960	56800
6	j	S	57200	72480	51680	61280
7	j	T	53480	51520	48600	49040
8	j	U	55080	75080	56280	51320
10	j	V	50040	64800	87840	69560
12	j	W	40040	56800	47280	38600
14	j	X	57720	54120	57400	68520
15	j	Y	39000	104280	63780	65340
17	j	Z	30760	38780	32340	27760

## Sheet: BAP
	Osteoporose	ID	1	2	3	4
1	n	A	24.09	4.26	4.92	6.01
5	n	B	24.31	8.57	10.29	20.05
9	n	C	24	9	10	19.7
13	n	D	1.95	1	1.81	3.1
16	n	E	2.04	7.87	7.08	8.98
20	n	F	10.32	11.01	15.14	14.12
24	n	G	12.59	8.3	6.19	12.66
28	n	H	19.07	13.91	20.59	27.1
31	n	I	27.83	9.54	10.84	9.39
35	n	J	17.29	9.13	11.17	12.01
39	n	K	14.54	7.23	8.21	15.99
43	n	L	27.96	6.3	9.32	10.29
46	n	M	8.85	6.53	7.57	12.62
49	n	N	20.35	8.02	7.61	10.2
53	n	O	13.63	6.04	11.85	12.07
	Osteoporose	ID	1	2	3	4
2	j	P	11.89	13.39	15.2	15.26
3	j	Q	4.19	9.28	7.79	6.95
4	j	R	14.88	14.58	16.84	16.33
6	j	S	9.84	17.08	21.72	15.37
7	j	T	10.99	10.31	14.87	13.27
8	j	U	10.41	10.64	24.61	15.06
10	j	V	8.9	12.62	13.53	12.75
12	j	W	15.13	14.72	13.98	13.42
14	j	X	13.29	16.24	15.84	13.34
15	j	Y	8.72	9.18	18.9	19.85
17	j	Z	21.79	21.12	14.13	12.07
