# Supplementary material for: Correction: Characteristics of bone turnover in the long bone metaphysis fractured patients with normal or low Bone Mineral Density (BMD)
Source: PLoS One. 2022 Jun 13;17(6):e0270079. doi: 10.1371/journal.pone.0270079 (PMC9191733; doi:10.1371/journal.pone.0270079)
Supplement: S2 File — (XLSX) [file pone.0270079.s002.xlsx]

## Sheet: Tabelle1
	Mann-Whithney U (Testing Group Differences)
time point	Marker	U	Z	p-value
0	TRAP	8	-3.867	0
1	TRAP	1	-4.237	0
4	TRAP	4	-4.075	0
8	TRAP	8	-3.876	0
0	TFG	62.5	-1.04	0.298
1	TFG	61.5	-1.092	0.275
4	TFG	69.5	-0.676	0.499
8	TFG	68.5	-0.728	0.467
0	CTX	75.5	-0.363	0.716
1	CTX	45.5	-1.923	0.054
4	CTX	34	-2.518	0.012
8	CTX	31.5	-2.65	0.008
0	BAP	51	-1.635	0.102
1	BAP	12	-3.659	0
4	BAP	21	-3.129	0.001
8	BAP	57.5	-1.298	0.194
Friedmann (repeated measurements time points 0 to 8)
	Marker	Χ2	p-value
	TRAP	17.09	0.001
	TFG	5.48	0.14
	CTX	11.4	0.01
	BAP	21.8	0
